# Supplementary material for: Emissions Reductions at Coal Power Plants Continue to Offer Routes to Meet New US PM2.5 Standards
Source: Environ Sci Technol. 2026 May 5;60(19):13796–803. doi: 10.1021/acs.est.5c13420 (PMC13192323; doi:10.1021/acs.est.5c13420)
Supplement: Supplementary file 2 [file es5c13420_si_002.csv]

id	FacID	Facility.Name	BACODE	SO2_noretire	SO2_retire	NOx_noretire	NOx_retire	CO2_noretire	CO2_retire	nameplate_coal_retire	nameplate_coal_noretire	deaths_2.5pct_retire	deaths_2.5pct_noretire	deaths_median_retire	deaths_median_noretire	deaths_97.5pct_retire	deaths_97.5pct_noretire
NC-Davidson	26	E C Gaston	SOCO	0.00084764	0	0.002318763	0	3.277111004	0	0	0.952	0	1.59845261412327	0	1.76223653733218	0	1.92602053328429
NC-Mecklenburg	26	E C Gaston	SOCO	0.00084764	0	0.002318763	0	3.277111004	0	0	0.952	0	1.59845261412327	0	1.76223653733218	0	1.92602053328429
NC-Mecklenburg	60	Gerald Whelan Energy Center	SWPP	0.002125891	0	0.000967595	0	1.200502188	0	0	0.3243	0	2.72269397853992	0	3.00167215087989	0	3.28065043403928
NC-Davidson	130	Cross	SC	0.004638007	0	0.003264528	0	9.307816625	0	0	2.3901	0	6.63306747177759	0	7.31271798248421	0	7.99236871625262
NC-Mecklenburg	130	Cross	SC	0.004638007	0	0.003264528	0	9.307816625	0	0	2.3901	0	6.63306747177759	0	7.31271798248421	0	7.99236871625262
NC-Davidson	136	Seminole (136)	SEC	0.001597221	0.001597221	0.000732836	0.000732836	3.2262971135	3.2262971135	0.7146	0.7146	2.16787902928226	2.16787902928226	2.39000959441195	2.39000959441195	2.61214042684926	2.61214042684926
NC-Mecklenburg	136	Seminole (136)	SEC	0.001597221	0.001597221	0.000732836	0.000732836	3.2262971135	3.2262971135	0.7146	0.7146	2.16787902928226	2.16787902928226	2.39000959441195	2.39000959441195	2.61214042684926	2.61214042684926
NC-Davidson	298	Limestone	ERCO	0.005591339	0	0.005510945	0	7.236001664	0	0	1.8498	0	9.95087763860504	0	10.9704900611092	0	11.9901039091162
NC-Mecklenburg	298	Limestone	ERCO	0.005591339	0	0.005510945	0	7.236001664	0	0	1.8498	0	9.95087763860504	0	10.9704900611092	0	11.9901039091162
NC-Mecklenburg	470	Comanche (470)	WACM	0.00219137337356322	0.00101281962643678	0.00226495572413793	0.00104682827586207	5.24278624993104	2.42313650206897	0.396	0.8568	1.22367666940599	2.64759133926022	1.34905988046706	2.91887501410146	1.47444321186905	3.19015894931667
NC-Davidson	564	Curtis H. Stanton Energy Center	FMPP	0.000735839	0.000735839	0.001761007	0.001761007	2.1564074895	2.1564074895	0.4645	0.4645	1.30752994172437	1.30752994172437	1.44150569814336	1.44150569814336	1.57548169019987	1.57548169019987
NC-Mecklenburg	564	Curtis H. Stanton Energy Center	FMPP	0.000735839	0.000735839	0.001761007	0.001761007	2.1564074895	2.1564074895	0.4645	0.4645	1.30752994172437	1.30752994172437	1.44150569814336	1.44150569814336	1.57548169019987	1.57548169019987
NC-Mecklenburg	602	Brandon Shores	PJM	0	0.000533143	0	0.000622348	0	1.351803856	1.3702	0	1.77610025205657	0	1.95808669084566	0	2.14007321415312	0
NC-Davidson	667	Northside	JEA	0.001505679	0	0.002238711	0	3.12063711	0	0	0.595	0	1.83762508107105	0	2.02591573577201	0	2.21420650249042
NC-Mecklenburg	667	Northside	JEA	0.001505679	0	0.002238711	0	3.12063711	0	0	0.595	0	1.83762508107105	0	2.02591573577201	0	2.21420650249042
KY-Bell	703	Bowen	SOCO	0.007142565	0	0.005684126	0	11.173923435	0	0	3.4986	0	16.5757589502647	0	18.2741875900585	0	19.9726187133654
NC-Davidson	703	Bowen	SOCO	0.007142565	0	0.005684126	0	11.173923435	0	0	3.4986	0	16.5757589502647	0	18.2741875900585	0	19.9726187133654
NC-Mecklenburg	703	Bowen	SOCO	0.007142565	0	0.005684126	0	11.173923435	0	0	3.4986	0	16.5757589502647	0	18.2741875900585	0	19.9726187133654
TN-Knox	703	Bowen	SOCO	0.007142565	0	0.005684126	0	11.173923435	0	0	3.4986	0	16.5757589502647	0	18.2741875900585	0	19.9726187133654
NC-Davidson	889	Baldwin Energy Complex	MISO	0	0.002413561	0	0.002079141	0	6.644539025	1.2596	0	5.43931650566932	0	5.99665061119787	0	6.55398491325116	0
NC-Mecklenburg	889	Baldwin Energy Complex	MISO	0	0.002413561	0	0.002079141	0	6.644539025	1.2596	0	5.43931650566932	0	5.99665061119787	0	6.55398491325116	0
NC-Davidson	976	Marion	MISO	0.002346465	0	0.000425976	0	1.145738565	0	0	0.099	0	4.93381929375831	0	5.43935891802959	0	5.94489886615266
NC-Mecklenburg	976	Marion	MISO	0.002346465	0	0.000425976	0	1.145738565	0	0	0.099	0	4.93381929375831	0	5.43935891802959	0	5.94489886615266
NC-Davidson	994	IPL - Petersburg Generating Station	MISO	0.00263077908004933	0.00102599991995067	0.00256218548131467	0.000999248518685325	3.83825688205512	1.49691446294488	0.5233	1.3418	2.40623327299901	6.16985248559157	2.65278592822312	6.80204119719049	2.89933874073175	7.43423031208459
NC-Mecklenburg	994	IPL - Petersburg Generating Station	MISO	0.00263077908004933	0.00102599991995067	0.00256218548131467	0.000999248518685325	3.83825688205512	1.49691446294488	0.5233	1.3418	2.40623327299901	6.16985248559157	2.65278592822312	6.80204119719049	2.89933874073175	7.43423031208459
NC-Davidson	1001	Cayuga	MISO	0.002424195	0	0.00458873	0	4.579260685	0	0	1.062	0	6.10310961481405	0	6.72845885417849	0	7.35380835853119
NC-Mecklenburg	1001	Cayuga	MISO	0.002424195	0	0.00458873	0	4.579260685	0	0	1.062	0	6.10310961481405	0	6.72845885417849	0	7.35380835853119
WI-Waukesha	1001	Cayuga	MISO	0.002424195	0	0.00458873	0	4.579260685	0	0	1.062	0	6.10310961481405	0	6.72845885417849	0	7.35380835853119
NC-Davidson	1012	F B Culley Generating Station	MISO	0.000958409364055299	0.000374762635944701	0.000904101235023041	0.000353526764976959	1.38300174508756	0.540789143912442	0.1037	0.2652	1.05889562651781	2.70799537273407	1.16739427768266	2.98546733309008	1.27589296223706	3.26293937883576
NC-Mecklenburg	1012	F B Culley Generating Station	MISO	0.000958409364055299	0.000374762635944701	0.000904101235023041	0.000353526764976959	1.38300174508756	0.540789143912442	0.1037	0.2652	1.05889562651781	2.70799537273407	1.16739427768266	2.98546733309008	1.27589296223706	3.26293937883576
NC-Davidson	1082	Walter Scott Jr. Energy Center	MISO	0.006056905	0	0.003932493	0	6.284883527	0	0	1.6483	0	10.1043924577936	0	11.1397403347704	0	12.1750907047626
NC-Mecklenburg	1082	Walter Scott Jr. Energy Center	MISO	0.006056905	0	0.003932493	0	6.284883527	0	0	1.6483	0	10.1043924577936	0	11.1397403347704	0	12.1750907047626
WI-Waukesha	1082	Walter Scott Jr. Energy Center	MISO	0.006056905	0	0.003932493	0	6.284883527	0	0	1.6483	0	10.1043924577936	0	11.1397403347704	0	12.1750907047626
NC-Mecklenburg	1091	George Neal North	MISO	0.002508792	0	0.001816786	0	1.444749963	0	0	0.5841	0	3.77676260300556	0	4.16374518806863	0	4.55072798324571
KY-Bell	1356	Ghent	LGEE	0.007747474	0	0.006656708	0	10.582444154	0	0	2.2259	0	21.0437984899753	0	23.2000499698061	0	25.3563058891222
NC-Davidson	1356	Ghent	LGEE	0.007747474	0	0.006656708	0	10.582444154	0	0	2.2259	0	21.0437984899753	0	23.2000499698061	0	25.3563058891222
NC-Mecklenburg	1356	Ghent	LGEE	0.007747474	0	0.006656708	0	10.582444154	0	0	2.2259	0	21.0437984899753	0	23.2000499698061	0	25.3563058891222
TN-Knox	1356	Ghent	LGEE	0.007747474	0	0.006656708	0	10.582444154	0	0	2.2259	0	21.0437984899753	0	23.2000499698061	0	25.3563058891222
WI-Waukesha	1356	Ghent	LGEE	0.007747474	0	0.006656708	0	10.582444154	0	0	2.2259	0	21.0437984899753	0	23.2000499698061	0	25.3563058891222
NC-Davidson	1364	Mill Creek	LGEE	0.00190970630922432	0.00134943469077568	0.00332556834591195	0.00234990965408805	4.62201713249162	3.26600495050839	0.711	1.0062	3.46380362672012	4.90193981604189	3.81872017147733	5.4042141160907	4.17363709851373	5.90648895713716
NC-Mecklenburg	1364	Mill Creek	LGEE	0.00190970630922432	0.00134943469077568	0.00332556834591195	0.00234990965408805	4.62201713249162	3.26600495050839	0.711	1.0062	3.46380362672012	4.90193981604189	3.81872017147733	5.4042141160907	4.17363709851373	5.90648895713716
IL-Rock Island	1379	Shawnee	TVA	0.011660228	0	0.006178249	0	6.374723852	0	0	1.575	0	24.7387154894469	0	27.2735430053373	0	29.8083713904048
KY-Bell	1379	Shawnee	TVA	0.011660228	0	0.006178249	0	6.374723852	0	0	1.575	0	24.7387154894469	0	27.2735430053373	0	29.8083713904048
LA-West Baton Rouge	1379	Shawnee	TVA	0.011660228	0	0.006178249	0	6.374723852	0	0	1.575	0	24.7387154894469	0	27.2735430053373	0	29.8083713904048
NC-Davidson	1379	Shawnee	TVA	0.011660228	0	0.006178249	0	6.374723852	0	0	1.575	0	24.7387154894469	0	27.2735430053373	0	29.8083713904048
NC-Mecklenburg	1379	Shawnee	TVA	0.011660228	0	0.006178249	0	6.374723852	0	0	1.575	0	24.7387154894469	0	27.2735430053373	0	29.8083713904048
TN-Knox	1379	Shawnee	TVA	0.011660228	0	0.006178249	0	6.374723852	0	0	1.575	0	24.7387154894469	0	27.2735430053373	0	29.8083713904048
WI-Waukesha	1379	Shawnee	TVA	0.011660228	0	0.006178249	0	6.374723852	0	0	1.575	0	24.7387154894469	0	27.2735430053373	0	29.8083713904048
WV-Berkeley	1379	Shawnee	TVA	0.011660228	0	0.006178249	0	6.374723852	0	0	1.575	0	24.7387154894469	0	27.2735430053373	0	29.8083713904048
LA-West Baton Rouge	1393	R S Nelson	MISO	0	0.004592114	0	0.001442875	0	1.917858676	0.6146	0	7.62065538046903	0	8.40150388484474	0	9.18235372429122	0
NC-Davidson	1393	R S Nelson	MISO	0	0.004592114	0	0.001442875	0	1.917858676	0.6146	0	7.62065538046903	0	8.40150388484474	0	9.18235372429122	0
NC-Mecklenburg	1393	R S Nelson	MISO	0	0.004592114	0	0.001442875	0	1.917858676	0.6146	0	7.62065538046903	0	8.40150388484474	0	9.18235372429122	0
NC-Davidson	1710	J H Campbell	MISO	0	0.004220542	0	0.002533851	0	7.31417166	1.5608	0	8.15588133606004	0	8.99156648636493	0	9.82725210914451	0
NC-Mecklenburg	1710	J H Campbell	MISO	0	0.004220542	0	0.002533851	0	7.31417166	1.5608	0	8.15588133606004	0	8.99156648636493	0	9.82725210914451	0
WI-Waukesha	1710	J H Campbell	MISO	0	0.004220542	0	0.002533851	0	7.31417166	1.5608	0	8.15588133606004	0	8.99156648636493	0	9.82725210914451	0
NC-Mecklenburg	2079	Hawthorn	SWPP	0.001295239	0	0.000806351	0	2.672598846	0	0	0.569	0	2.49075974894341	0	2.74597350700813	0	3.00118745929974
IL-Rock Island	2103	Labadie	MISO	0.039245652	0	0.007255606	0	16.829998549	0	0	2.3894	0	79.6505590513263	0	87.8121222761859	0	95.9737346020271
KY-Bell	2103	Labadie	MISO	0.039245652	0	0.007255606	0	16.829998549	0	0	2.3894	0	79.6505590513263	0	87.8121222761859	0	95.9737346020271
LA-West Baton Rouge	2103	Labadie	MISO	0.039245652	0	0.007255606	0	16.829998549	0	0	2.3894	0	79.6505590513263	0	87.8121222761859	0	95.9737346020271
NC-Davidson	2103	Labadie	MISO	0.039245652	0	0.007255606	0	16.829998549	0	0	2.3894	0	79.6505590513263	0	87.8121222761859	0	95.9737346020271
NC-Mecklenburg	2103	Labadie	MISO	0.039245652	0	0.007255606	0	16.829998549	0	0	2.3894	0	79.6505590513263	0	87.8121222761859	0	95.9737346020271
TN-Knox	2103	Labadie	MISO	0.039245652	0	0.007255606	0	16.829998549	0	0	2.3894	0	79.6505590513263	0	87.8121222761859	0	95.9737346020271
WI-Waukesha	2103	Labadie	MISO	0.039245652	0	0.007255606	0	16.829998549	0	0	2.3894	0	79.6505590513263	0	87.8121222761859	0	95.9737346020271
WV-Berkeley	2103	Labadie	MISO	0.039245652	0	0.007255606	0	16.829998549	0	0	2.3894	0	79.6505590513263	0	87.8121222761859	0	95.9737346020271
KY-Bell	2167	New Madrid Power Plant	AECI	0.010812986	0	0.010018575	0	4.745547382	0	0	1.3	0	20.0309323695383	0	22.0833954053902	0	24.1358617039639
LA-West Baton Rouge	2167	New Madrid Power Plant	AECI	0.010812986	0	0.010018575	0	4.745547382	0	0	1.3	0	20.0309323695383	0	22.0833954053902	0	24.1358617039639
NC-Davidson	2167	New Madrid Power Plant	AECI	0.010812986	0	0.010018575	0	4.745547382	0	0	1.3	0	20.0309323695383	0	22.0833954053902	0	24.1358617039639
NC-Mecklenburg	2167	New Madrid Power Plant	AECI	0.010812986	0	0.010018575	0	4.745547382	0	0	1.3	0	20.0309323695383	0	22.0833954053902	0	24.1358617039639
TN-Knox	2167	New Madrid Power Plant	AECI	0.010812986	0	0.010018575	0	4.745547382	0	0	1.3	0	20.0309323695383	0	22.0833954053902	0	24.1358617039639
WI-Waukesha	2167	New Madrid Power Plant	AECI	0.010812986	0	0.010018575	0	4.745547382	0	0	1.3	0	20.0309323695383	0	22.0833954053902	0	24.1358617039639
IL-Rock Island	2168	Thomas Hill Energy Center	AECI	0.011289175	0	0.007828997	0	6.532567832	0	0	1.1817	0	20.2893293881705	0	22.3682667208132	0	24.4472069361875
KY-Bell	2168	Thomas Hill Energy Center	AECI	0.011289175	0	0.007828997	0	6.532567832	0	0	1.1817	0	20.2893293881705	0	22.3682667208132	0	24.4472069361875
LA-West Baton Rouge	2168	Thomas Hill Energy Center	AECI	0.011289175	0	0.007828997	0	6.532567832	0	0	1.1817	0	20.2893293881705	0	22.3682667208132	0	24.4472069361875
NC-Davidson	2168	Thomas Hill Energy Center	AECI	0.011289175	0	0.007828997	0	6.532567832	0	0	1.1817	0	20.2893293881705	0	22.3682667208132	0	24.4472069361875
NC-Mecklenburg	2168	Thomas Hill Energy Center	AECI	0.011289175	0	0.007828997	0	6.532567832	0	0	1.1817	0	20.2893293881705	0	22.3682667208132	0	24.4472069361875
WI-Waukesha	2168	Thomas Hill Energy Center	AECI	0.011289175	0	0.007828997	0	6.532567832	0	0	1.1817	0	20.2893293881705	0	22.3682667208132	0	24.4472069361875
NC-Davidson	2277	Sheldon	SWPP	0.002507016	0	0.001939405	0	0.90241216	0	0	0.2287	0	3.90031468435672	0	4.29995659126379	0	4.69959865362894
NC-Mecklenburg	2277	Sheldon	SWPP	0.002507016	0	0.001939405	0	0.90241216	0	0	0.2287	0	3.90031468435672	0	4.29995659126379	0	4.69959865362894
NC-Davidson	2291	North Omaha Station	SWPP	0.004314541	0	0.002476684	0	1.737643604	0	0	0.3536	0	6.5964853678559	0	7.27239186423026	0	7.94829938804881
NC-Mecklenburg	2291	North Omaha Station	SWPP	0.004314541	0	0.002476684	0	1.737643604	0	0	0.3536	0	6.5964853678559	0	7.27239186423026	0	7.94829938804881
NC-Davidson	2712	Roxboro	CPLE	0.002585819	0	0.003088877	0	4.504462795	0	0	2.5582	0	5.25942203728736	0	5.79832320699952	0	6.33722452402784
NC-Mecklenburg	2712	Roxboro	CPLE	0.002585819	0	0.003088877	0	4.504462795	0	0	2.5582	0	5.25942203728736	0	5.79832320699952	0	6.33722452402784
NC-Davidson	2721	Cliffside	DUK	0.001023025	0	0.002022281	0	4.068163747	0	0	1.5305	0	2.30993157118952	0	2.5466163622719	0	2.78330123150316
NC-Mecklenburg	2721	Cliffside	DUK	0.001023025	0	0.002022281	0	4.068163747	0	0	1.5305	0	2.30993157118952	0	2.5466163622719	0	2.78330123150316
TN-Knox	2721	Cliffside	DUK	0.001023025	0	0.002022281	0	4.068163747	0	0	1.5305	0	2.30993157118952	0	2.5466163622719	0	2.78330123150316
NC-Davidson	2727	Marshall	DUK	0.001421963	0	0.006261623	0	5.64723247	0	0	1.0595	0	3.44403212084451	0	3.79692247865373	0	4.14981315865287
NC-Mecklenburg	2727	Marshall	DUK	0.001421963	0	0.006261623	0	5.64723247	0	0	1.0595	0	3.44403212084451	0	3.79692247865373	0	4.14981315865287
NC-Mecklenburg	2823	Milton R Young	MISO	0.001996518	0	0.008253113	0	5.462370176	0	0	0.734	0	1.98567189642124	0	2.18913179485291	0	2.39259176890837
NC-Davidson	2828	Cardinal	PJM	0.00699388961837907	0.00369475638162093	0.00235307653009998	0.00124309146990002	6.62183673253436	3.49820698646565	0.65	1.2304	8.972744671707	16.9847154524128	9.89213957946563	18.7250592901146	10.8115369737133	20.465407834549
NC-Mecklenburg	2828	Cardinal	PJM	0.00699388961837907	0.00369475638162093	0.00235307653009998	0.00124309146990002	6.62183673253436	3.49820698646565	0.65	1.2304	8.972744671707	16.9847154524128	9.89213957946563	18.7250592901146	10.8115369737133	20.465407834549
WI-Waukesha	2828	Cardinal	PJM	0.00699388961837907	0.00369475638162093	0.00235307653009998	0.00124309146990002	6.62183673253436	3.49820698646565	0.65	1.2304	8.972744671707	16.9847154524128	9.89213957946563	18.7250592901146	10.8115369737133	20.465407834549
WV-Berkeley	2828	Cardinal	PJM	0.00699388961837907	0.00369475638162093	0.00235307653009998	0.00124309146990002	6.62183673253436	3.49820698646565	0.65	1.2304	8.972744671707	16.9847154524128	9.89213957946563	18.7250592901146	10.8115369737133	20.465407834549
KY-Bell	2832	Miami Fort Power Station	PJM	0	0.005274746	0	0.003921629	0	3.130101525	1.1148	0	14.6192272380047	0	16.1172396795618	0	17.6152652903812	0
NC-Davidson	2832	Miami Fort Power Station	PJM	0	0.005274746	0	0.003921629	0	3.130101525	1.1148	0	14.6192272380047	0	16.1172396795618	0	17.6152652903812	0
NC-Mecklenburg	2832	Miami Fort Power Station	PJM	0	0.005274746	0	0.003921629	0	3.130101525	1.1148	0	14.6192272380047	0	16.1172396795618	0	17.6152652903812	0
TN-Knox	2832	Miami Fort Power Station	PJM	0	0.005274746	0	0.003921629	0	3.130101525	1.1148	0	14.6192272380047	0	16.1172396795618	0	17.6152652903812	0
NC-Davidson	2876	Kyger Creek	PJM	0.003297682	0	0.003144703	0	5.33655704	0	0	1.0865	0	7.39049562638962	0	8.1477551352596	0	8.90501487280509
NC-Mecklenburg	2876	Kyger Creek	PJM	0.003297682	0	0.003144703	0	5.33655704	0	0	1.0865	0	7.39049562638962	0	8.1477551352596	0	8.90501487280509
NC-Davidson	2952	Muskogee	SWPP	0.002193331	0	0.001825489	0	1.674060005	0	0	0.572	0	4.03276154545843	0	4.44597864001959	0	4.85919666680211
NC-Mecklenburg	2952	Muskogee	SWPP	0.002193331	0	0.001825489	0	1.674060005	0	0	0.572	0	4.03276154545843	0	4.44597864001959	0	4.85919666680211
OK-Oklahoma	2952	Muskogee	SWPP	0.002193331	0	0.001825489	0	1.674060005	0	0	0.572	0	4.03276154545843	0	4.44597864001959	0	4.85919666680211
NC-Davidson	2963	Northeastern	SWPP	0.003188072	0	0.002985105	0	3.439813224	0	0	0.473	0	5.38181983116548	0	5.93326515509248	0	6.48471114887916
NC-Mecklenburg	2963	Northeastern	SWPP	0.003188072	0	0.002985105	0	3.439813224	0	0	0.473	0	5.38181983116548	0	5.93326515509248	0	6.48471114887916
NC-Davidson	3118	Conemaugh	PJM	0.001077722	0	0.000995137	0	3.069606847	0	0	1.951	0	2.33737137428458	0	2.57686833452785	0	2.8163654812224
NC-Mecklenburg	3118	Conemaugh	PJM	0.001077722	0	0.000995137	0	3.069606847	0	0	1.951	0	2.33737137428458	0	2.57686833452785	0	2.8163654812224
NC-Davidson	3130	Seward	PJM	0.007028052	0	0.001407504	0	2.487286824	0	0	0.585	0	16.2219971803767	0	17.8841813120278	0	19.546368534625
NC-Mecklenburg	3130	Seward	PJM	0.007028052	0	0.001407504	0	2.487286824	0	0	0.585	0	16.2219971803767	0	17.8841813120278	0	19.546368534625
WV-Berkeley	3130	Seward	PJM	0.007028052	0	0.001407504	0	2.487286824	0	0	0.585	0	16.2219971803767	0	17.8841813120278	0	19.546368534625
NC-Davidson	3136	Keystone	PJM	0.006416166	0	0.00099864	0	3.039819772	0	0	1.872	0	14.0158170858745	0	15.4519579551309	0	16.8881038369806
NC-Mecklenburg	3136	Keystone	PJM	0.006416166	0	0.00099864	0	3.039819772	0	0	1.872	0	14.0158170858745	0	15.4519579551309	0	16.8881038369806
WV-Berkeley	3136	Keystone	PJM	0.006416166	0	0.00099864	0	3.039819772	0	0	1.872	0	14.0158170858745	0	15.4519579551309	0	16.8881038369806
NC-Davidson	3297	Wateree	SCEG	0.000266473	0	0.000918146	0	1.7903115	0	0	0.7718	0	0.43361945781858	0	0.478049765453047	0	0.522480074880305
NC-Mecklenburg	3297	Wateree	SCEG	0.000266473	0	0.000918146	0	1.7903115	0	0	0.7718	0	0.43361945781858	0	0.478049765453047	0	0.522480074880305
NC-Davidson	3298	Williams	SCEG	0.000520477	0	0.002568644	0	2.210026965	0	0	0.6597	0	0.719133249542184	0	0.792818471020797	0	0.866503710109319
NC-Mecklenburg	3298	Williams	SCEG	0.000520477	0	0.002568644	0	2.210026965	0	0	0.6597	0	0.719133249542184	0	0.792818471020797	0	0.866503710109319
NC-Mecklenburg	3396	Bull Run	TVA	0	0.000348141	0	0.000446951	0	0.901593139	0.95	0	0.823605559708848	0	0.907995403379738	0	0.992385263207231	0
NC-Davidson	3399	Cumberland	TVA	0	0.00407445	0	0.00350461	0	10.32048605	2.6	0	8.83650470253657	0	9.74193356020015	0	10.6473637174795	0
NC-Mecklenburg	3399	Cumberland	TVA	0	0.00407445	0	0.00350461	0	10.32048605	2.6	0	8.83650470253657	0	9.74193356020015	0	10.6473637174795	0
IL-Rock Island	3470	W A Parish	ERCO	0.028497819	0	0.004995527	0	10.916618872	0	0	2.7368	0	58.2225864207785	0	64.1886563076917	0	70.1547935533013
KY-Bell	3470	W A Parish	ERCO	0.028497819	0	0.004995527	0	10.916618872	0	0	2.7368	0	58.2225864207785	0	64.1886563076917	0	70.1547935533013
LA-West Baton Rouge	3470	W A Parish	ERCO	0.028497819	0	0.004995527	0	10.916618872	0	0	2.7368	0	58.2225864207785	0	64.1886563076917	0	70.1547935533013
NC-Davidson	3470	W A Parish	ERCO	0.028497819	0	0.004995527	0	10.916618872	0	0	2.7368	0	58.2225864207785	0	64.1886563076917	0	70.1547935533013
NC-Mecklenburg	3470	W A Parish	ERCO	0.028497819	0	0.004995527	0	10.916618872	0	0	2.7368	0	58.2225864207785	0	64.1886563076917	0	70.1547935533013
OK-Oklahoma	3470	W A Parish	ERCO	0.028497819	0	0.004995527	0	10.916618872	0	0	2.7368	0	58.2225864207785	0	64.1886563076917	0	70.1547935533013
TN-Knox	3470	W A Parish	ERCO	0.028497819	0	0.004995527	0	10.916618872	0	0	2.7368	0	58.2225864207785	0	64.1886563076917	0	70.1547935533013
WI-Waukesha	3470	W A Parish	ERCO	0.028497819	0	0.004995527	0	10.916618872	0	0	2.7368	0	58.2225864207785	0	64.1886563076917	0	70.1547935533013
NC-Davidson	3943	Fort Martin Power Station	PJM	0.002372555	0	0.005261413	0	4.473491507	0	0	1.152	0	5.57538410268345	0	6.1466623065066	0	6.71794109629921
NC-Mecklenburg	3943	Fort Martin Power Station	PJM	0.002372555	0	0.005261413	0	4.473491507	0	0	1.152	0	5.57538410268345	0	6.1466623065066	0	6.71794109629921
KY-Bell	3944	Harrison Power Station	PJM	0.015651218	0	0.004762385	0	12.224897766	0	0	2.052	0	33.3563537168839	0	36.7742010970413	0	40.1920537870571
NC-Davidson	3944	Harrison Power Station	PJM	0.015651218	0	0.004762385	0	12.224897766	0	0	2.052	0	33.3563537168839	0	36.7742010970413	0	40.1920537870571
NC-Mecklenburg	3944	Harrison Power Station	PJM	0.015651218	0	0.004762385	0	12.224897766	0	0	2.052	0	33.3563537168839	0	36.7742010970413	0	40.1920537870571
TN-Knox	3944	Harrison Power Station	PJM	0.015651218	0	0.004762385	0	12.224897766	0	0	2.052	0	33.3563537168839	0	36.7742010970413	0	40.1920537870571
WI-Waukesha	3944	Harrison Power Station	PJM	0.015651218	0	0.004762385	0	12.224897766	0	0	2.052	0	33.3563537168839	0	36.7742010970413	0	40.1920537870571
WV-Berkeley	3944	Harrison Power Station	PJM	0.015651218	0	0.004762385	0	12.224897766	0	0	2.052	0	33.3563537168839	0	36.7742010970413	0	40.1920537870571
NC-Davidson	3948	Mitchell (WV)	PJM	0.001193065	0	0.001583922	0	3.908527621	0	0	1.6326	0	3.12440467017675	0	3.44454354539838	0	3.76468251250457
NC-Mecklenburg	3948	Mitchell (WV)	PJM	0.001193065	0	0.001583922	0	3.908527621	0	0	1.6326	0	3.12440467017675	0	3.44454354539838	0	3.76468251250457
NC-Davidson	3954	Mount Storm Power Station	PJM	0.002056626	0	0.001375737	0	3.890891376	0	0	1.6624	0	4.75879009092697	0	5.24639474149508	0	5.73399956420783
NC-Mecklenburg	3954	Mount Storm Power Station	PJM	0.002056626	0	0.001375737	0	3.890891376	0	0	1.6624	0	4.75879009092697	0	5.24639474149508	0	5.73399956420783
NC-Davidson	4158	Dave Johnston	PACE	0	0.005500426	0	0.004336577	0	4.556985869	0.8167	0	5.3930319712209	0	5.94562374305157	0	6.49821574034275	0
NC-Mecklenburg	4158	Dave Johnston	PACE	0	0.005500426	0	0.004336577	0	4.556985869	0.8167	0	5.3930319712209	0	5.94562374305157	0	6.49821574034275	0
KY-Bell	6004	Pleasants Power Station	PJM	0.006987502	0	0.00456056	0	5.00756761	0	0	1.368	0	17.4869805280014	0	19.2787850232252	0	21.0705936058755
NC-Davidson	6004	Pleasants Power Station	PJM	0.006987502	0	0.00456056	0	5.00756761	0	0	1.368	0	17.4869805280014	0	19.2787850232252	0	21.0705936058755
NC-Mecklenburg	6004	Pleasants Power Station	PJM	0.006987502	0	0.00456056	0	5.00756761	0	0	1.368	0	17.4869805280014	0	19.2787850232252	0	21.0705936058755
WV-Berkeley	6004	Pleasants Power Station	PJM	0.006987502	0	0.00456056	0	5.00756761	0	0	1.368	0	17.4869805280014	0	19.2787850232252	0	21.0705936058755
LA-West Baton Rouge	6009	White Bluff	MISO	0.009517233	0	0.003185997	0	4.349899839	0	0	1.8	0	18.5906647941467	0	20.495556668776	0	22.4004525739015
NC-Davidson	6009	White Bluff	MISO	0.009517233	0	0.003185997	0	4.349899839	0	0	1.8	0	18.5906647941467	0	20.495556668776	0	22.4004525739015
NC-Mecklenburg	6009	White Bluff	MISO	0.009517233	0	0.003185997	0	4.349899839	0	0	1.8	0	18.5906647941467	0	20.495556668776	0	22.4004525739015
WI-Waukesha	6009	White Bluff	MISO	0.009517233	0	0.003185997	0	4.349899839	0	0	1.8	0	18.5906647941467	0	20.495556668776	0	22.4004525739015
IL-Rock Island	6017	Newton	MISO	0	0.007421618	0	0.002090753	0	3.794291578	0.6174	0	17.0967608275254	0	18.8485755397215	0	20.6003931516765	0
NC-Davidson	6017	Newton	MISO	0	0.007421618	0	0.002090753	0	3.794291578	0.6174	0	17.0967608275254	0	18.8485755397215	0	20.6003931516765	0
NC-Mecklenburg	6017	Newton	MISO	0	0.007421618	0	0.002090753	0	3.794291578	0.6174	0	17.0967608275254	0	18.8485755397215	0	20.6003931516765	0
WI-Waukesha	6017	Newton	MISO	0	0.007421618	0	0.002090753	0	3.794291578	0.6174	0	17.0967608275254	0	18.8485755397215	0	20.6003931516765	0
NC-Davidson	6018	East Bend	PJM	0.001562314	0	0.001410015	0	2.727244902	0	0	0.772	0	4.90807044468204	0	5.41097553247467	0	5.91388164833955
NC-Mecklenburg	6018	East Bend	PJM	0.001562314	0	0.001410015	0	2.727244902	0	0	0.772	0	4.90807044468204	0	5.41097553247467	0	5.91388164833955
NC-Davidson	6030	Coal Creek	MISO	0.00554622	0	0.004901334	0	8.440756801	0	0	1.2096	0	5.28504323981558	0	5.82656992726533	0	6.36809681260149
NC-Mecklenburg	6030	Coal Creek	MISO	0.00554622	0	0.004901334	0	8.440756801	0	0	1.2096	0	5.28504323981558	0	5.82656992726533	0	6.36809681260149
WI-Waukesha	6030	Coal Creek	MISO	0.00554622	0	0.004901334	0	8.440756801	0	0	1.2096	0	5.28504323981558	0	5.82656992726533	0	6.36809681260149
KY-Bell	6041	H L Spurlock	PJM	0.004084035	0	0.003027756	0	8.108282716	0	0	1.6085	0	9.91805527848749	0	10.9342997117689	0	11.9505446624113
NC-Davidson	6041	H L Spurlock	PJM	0.004084035	0	0.003027756	0	8.108282716	0	0	1.6085	0	9.91805527848749	0	10.9342997117689	0	11.9505446624113
NC-Mecklenburg	6041	H L Spurlock	PJM	0.004084035	0	0.003027756	0	8.108282716	0	0	1.6085	0	9.91805527848749	0	10.9342997117689	0	11.9505446624113
TN-Knox	6041	H L Spurlock	PJM	0.004084035	0	0.003027756	0	8.108282716	0	0	1.6085	0	9.91805527848749	0	10.9342997117689	0	11.9505446624113
NC-Davidson	6071	Trimble County	LGEE	0.002832426	0	0.001890784	0	7.648555397	0	0	1.4001	0	7.07537927758996	0	7.80035380979869	0	8.52532913618313
NC-Mecklenburg	6071	Trimble County	LGEE	0.002832426	0	0.001890784	0	7.648555397	0	0	1.4001	0	7.07537927758996	0	7.80035380979869	0	8.52532913618313
NC-Davidson	6076	Colstrip	NWMT	0.005278084	0	0.008651761	0	11.992411901	0	0	1.6474	0	4.69760962995005	0	5.17894513304359	0	5.66028074042136
NC-Mecklenburg	6076	Colstrip	NWMT	0.005278084	0	0.008651761	0	11.992411901	0	0	1.6474	0	4.69760962995005	0	5.17894513304359	0	5.66028074042136
IL-Rock Island	6077	Gerald Gentleman Station	SWPP	0.020876823	0	0.007182845	0	7.884347625	0	0	1.3626	0	23.4576128304361	0	25.8611943737205	0	28.2647806297797
LA-West Baton Rouge	6077	Gerald Gentleman Station	SWPP	0.020876823	0	0.007182845	0	7.884347625	0	0	1.3626	0	23.4576128304361	0	25.8611943737205	0	28.2647806297797
NC-Davidson	6077	Gerald Gentleman Station	SWPP	0.020876823	0	0.007182845	0	7.884347625	0	0	1.3626	0	23.4576128304361	0	25.8611943737205	0	28.2647806297797
NC-Mecklenburg	6077	Gerald Gentleman Station	SWPP	0.020876823	0	0.007182845	0	7.884347625	0	0	1.3626	0	23.4576128304361	0	25.8611943737205	0	28.2647806297797
OK-Oklahoma	6077	Gerald Gentleman Station	SWPP	0.020876823	0	0.007182845	0	7.884347625	0	0	1.3626	0	23.4576128304361	0	25.8611943737205	0	28.2647806297797
WI-Waukesha	6077	Gerald Gentleman Station	SWPP	0.020876823	0	0.007182845	0	7.884347625	0	0	1.3626	0	23.4576128304361	0	25.8611943737205	0	28.2647806297797
IL-Rock Island	6096	Nebraska City Station	SWPP	0.010616325	0	0.004234199	0	6.479756451	0	0	1.3896	0	17.0079164563422	0	18.7506373233005	0	20.4933628536364
NC-Davidson	6096	Nebraska City Station	SWPP	0.010616325	0	0.004234199	0	6.479756451	0	0	1.3896	0	17.0079164563422	0	18.7506373233005	0	20.4933628536364
NC-Mecklenburg	6096	Nebraska City Station	SWPP	0.010616325	0	0.004234199	0	6.479756451	0	0	1.3896	0	17.0079164563422	0	18.7506373233005	0	20.4933628536364
WI-Waukesha	6096	Nebraska City Station	SWPP	0.010616325	0	0.004234199	0	6.479756451	0	0	1.3896	0	17.0079164563422	0	18.7506373233005	0	20.4933628536364
NC-Davidson	6137	A B Brown Generating Station	MISO	0	0.002718306	0	0.001116968	0	2.167645051	0.5304	0	6.10400630474357	0	6.72944902826643	0	7.35489231529526	0
NC-Mecklenburg	6137	A B Brown Generating Station	MISO	0	0.002718306	0	0.001116968	0	2.167645051	0.5304	0	6.10400630474357	0	6.72944902826643	0	7.35489231529526	0
LA-West Baton Rouge	6139	Welsh Power Plant	SWPP	0	0.009495673	0	0.004016782	0	4.372159174	1.116	0	16.7286603083704	0	18.4427601990953	0	20.1568633906172	0
NC-Davidson	6139	Welsh Power Plant	SWPP	0	0.009495673	0	0.004016782	0	4.372159174	1.116	0	16.7286603083704	0	18.4427601990953	0	20.1568633906172	0
NC-Mecklenburg	6139	Welsh Power Plant	SWPP	0	0.009495673	0	0.004016782	0	4.372159174	1.116	0	16.7286603083704	0	18.4427601990953	0	20.1568633906172	0
OK-Oklahoma	6139	Welsh Power Plant	SWPP	0	0.009495673	0	0.004016782	0	4.372159174	1.116	0	16.7286603083704	0	18.4427601990953	0	20.1568633906172	0
WI-Waukesha	6139	Welsh Power Plant	SWPP	0	0.009495673	0	0.004016782	0	4.372159174	1.116	0	16.7286603083704	0	18.4427601990953	0	20.1568633906172	0
LA-West Baton Rouge	6146	Martin Lake	ERCO	0.013302532	0	0.009144892	0	13.996318363	0	0	2.3796	0	22.999204120951	0	25.3559082375931	0	27.7126343344044
NC-Davidson	6146	Martin Lake	ERCO	0.013302532	0	0.009144892	0	13.996318363	0	0	2.3796	0	22.999204120951	0	25.3559082375931	0	27.7126343344044
NC-Mecklenburg	6146	Martin Lake	ERCO	0.013302532	0	0.009144892	0	13.996318363	0	0	2.3796	0	22.999204120951	0	25.3559082375931	0	27.7126343344044
OK-Oklahoma	6146	Martin Lake	ERCO	0.013302532	0	0.009144892	0	13.996318363	0	0	2.3796	0	22.999204120951	0	25.3559082375931	0	27.7126343344044
TN-Knox	6146	Martin Lake	ERCO	0.013302532	0	0.009144892	0	13.996318363	0	0	2.3796	0	22.999204120951	0	25.3559082375931	0	27.7126343344044
WI-Waukesha	6146	Martin Lake	ERCO	0.013302532	0	0.009144892	0	13.996318363	0	0	2.3796	0	22.999204120951	0	25.3559082375931	0	27.7126343344044
NC-Davidson	6155	Rush Island	MISO	0	0.002049046	0	0.000367296	0	0.86152039	1.242	0	4.66071633667421	0	5.13828478757291	0	5.61585579193498	0
NC-Mecklenburg	6155	Rush Island	MISO	0	0.002049046	0	0.000367296	0	0.86152039	1.242	0	4.66071633667421	0	5.13828478757291	0	5.61585579193498	0
NC-Davidson	6166	Rockport	PJM	0	0.002008286	0	0.001149434	0	3.388565661	2.6	0	4.89973054699193	0	5.40178022451889	0	5.90383076791435	0
NC-Mecklenburg	6166	Rockport	PJM	0	0.002008286	0	0.001149434	0	3.388565661	2.6	0	4.89973054699193	0	5.40178022451889	0	5.90383076791435	0
LA-West Baton Rouge	6178	Coleto Creek	ERCO	0	0.00957727	0	0.002121567	0	3.013749179	0.6224	0	15.9682921295949	0	17.6045193028297	0	19.2407567473027	0
NC-Davidson	6178	Coleto Creek	ERCO	0	0.00957727	0	0.002121567	0	3.013749179	0.6224	0	15.9682921295949	0	17.6045193028297	0	19.2407567473027	0
NC-Mecklenburg	6178	Coleto Creek	ERCO	0	0.00957727	0	0.002121567	0	3.013749179	0.6224	0	15.9682921295949	0	17.6045193028297	0	19.2407567473027	0
OK-Oklahoma	6178	Coleto Creek	ERCO	0	0.00957727	0	0.002121567	0	3.013749179	0.6224	0	15.9682921295949	0	17.6045193028297	0	19.2407567473027	0
NC-Davidson	6180	Oak Grove	ERCO	0.008195533	0	0.004373262	0	13.43325018	0	0	1.7954	0	15.0215672528113	0	16.5607582519809	0	18.0999537328498
NC-Mecklenburg	6180	Oak Grove	ERCO	0.008195533	0	0.004373262	0	13.43325018	0	0	1.7954	0	15.0215672528113	0	16.5607582519809	0	18.0999537328498
OK-Oklahoma	6180	Oak Grove	ERCO	0.008195533	0	0.004373262	0	13.43325018	0	0	1.7954	0	15.0215672528113	0	16.5607582519809	0	18.0999537328498
NC-Mecklenburg	6190	Brame Energy Center	MISO	0.003166109	0	0.003784608	0	4.380531858	0	0	0.558	0	2.21449398308996	0	2.4414000366742	0	2.66830619827608
NC-Davidson	6194	Tolk Station	SWPP	0	0.008429888	0	0.002173343	0	3.102777842	1.1358	0	7.02611120100956	0	7.74603666589392	0	8.46596276271839	0
NC-Mecklenburg	6194	Tolk Station	SWPP	0	0.008429888	0	0.002173343	0	3.102777842	1.1358	0	7.02611120100956	0	7.74603666589392	0	8.46596276271839	0
NC-Davidson	6195	John Twitty Energy Center	SWPP	0.002509313	0	0.000966292	0	2.099178371	0	0	0.494	0	4.50097832463729	0	4.96216723568402	0	5.42335643674805
NC-Mecklenburg	6195	John Twitty Energy Center	SWPP	0.002509313	0	0.000966292	0	2.099178371	0	0	0.494	0	4.50097832463729	0	4.96216723568402	0	5.42335643674805
NC-Davidson	6213	Merom	MISO	0.002838252	0	0.001368422	0	5.075282144	0	0	1.08	0	6.76694883546624	0	7.46031741157026	0	8.15368622409468
NC-Mecklenburg	6213	Merom	MISO	0.002838252	0	0.001368422	0	5.075282144	0	0	1.08	0	6.76694883546624	0	7.46031741157026	0	8.15368622409468
NC-Davidson	6264	Mountaineer (1301)	PJM	0.002805317	0	0.002640776	0	5.30142796	0	0	1.3	0	6.45397464853705	0	7.1152777032655	0	7.77658155277375
NC-Mecklenburg	6264	Mountaineer (1301)	PJM	0.002805317	0	0.002640776	0	5.30142796	0	0	1.3	0	6.45397464853705	0	7.1152777032655	0	7.77658155277375
NC-Davidson	6469	Antelope Valley	SWPP	0.011120242	0	0.003619127	0	5.89571185	0	0	0.954	0	10.5858833090846	0	11.6705580525376	0	12.7552337058104
NC-Mecklenburg	6469	Antelope Valley	SWPP	0.011120242	0	0.003619127	0	5.89571185	0	0	0.954	0	10.5858833090846	0	11.6705580525376	0	12.7552337058104
WI-Waukesha	6469	Antelope Valley	SWPP	0.011120242	0	0.003619127	0	5.89571185	0	0	0.954	0	10.5858833090846	0	11.6705580525376	0	12.7552337058104
IL-Rock Island	6664	Louisa	MISO	0.006002281	0	0.003399991	0	4.029216466	0	0	0.8119	0	11.2624727524455	0	12.4164744906203	0	13.5704773371535
NC-Davidson	6664	Louisa	MISO	0.006002281	0	0.003399991	0	4.029216466	0	0	0.8119	0	11.2624727524455	0	12.4164744906203	0	13.5704773371535
NC-Mecklenburg	6664	Louisa	MISO	0.006002281	0	0.003399991	0	4.029216466	0	0	0.8119	0	11.2624727524455	0	12.4164744906203	0	13.5704773371535
WI-Waukesha	6664	Louisa	MISO	0.006002281	0	0.003399991	0	4.029216466	0	0	0.8119	0	11.2624727524455	0	12.4164744906203	0	13.5704773371535
NC-Mecklenburg	6705	Alcoa Allowance Management Inc	MISO	0.000660229	0	0.006852121	0	5.054764645	0	0	0.8228	0	1.49601645588732	0	1.64930416141566	0	1.80259189891653
NC-Davidson	6768	Sikeston	SPA	0.004086193	0	0.00084097	0	1.603928256	0	0	0.261	0	7.29672258727989	0	8.04437732876189	0	8.79203296335706
NC-Mecklenburg	6768	Sikeston	SPA	0.004086193	0	0.00084097	0	1.603928256	0	0	0.261	0	7.29672258727989	0	8.04437732876189	0	8.79203296335706
NC-Davidson	6823	D B Wilson	MISO	0.003108553	0	0.002328918	0	3.523880676	0	0	0.5094	0	6.6480983050489	0	7.32929412247775	0	8.01049112781289
NC-Mecklenburg	6823	D B Wilson	MISO	0.003108553	0	0.002328918	0	3.523880676	0	0	0.5094	0	6.6480983050489	0	7.32929412247775	0	8.01049112781289
NC-Mecklenburg	7030	Twin Oaks	ERCO	0.002126076	0	0.001902965	0	2.930291278	0	0	0.3492	0	3.91092870384871	0	4.31165920226331	0	4.71239004918226
NC-Mecklenburg	8023	Columbia	MISO	0	0.001416869	0	0.002178218	0	5.067154754	1.112	0	2.47944120530242	0	2.73349456887883	0	2.98754800523137	0
WI-Waukesha	8023	Columbia	MISO	0	0.001416869	0	0.002178218	0	5.067154754	1.112	0	2.47944120530242	0	2.73349456887883	0	2.98754800523137	0
NC-Davidson	8042	Belews Creek	DUK	0.001624168	0	0.007170034	0	6.11897746	0	0	2.4912	0	3.75479903919163	0	4.1395316540249	0	4.52426457191664
NC-Mecklenburg	8042	Belews Creek	DUK	0.001624168	0	0.007170034	0	6.11897746	0	0	2.4912	0	3.75479903919163	0	4.1395316540249	0	4.52426457191664
NC-Davidson	8066	Jim Bridger	PACE	0.00666798	0	0.005487452	0	9.813084092	0	0	2.326	0	6.23891031047829	0	6.87817442901869	0	7.51743885415927
NC-Mecklenburg	8066	Jim Bridger	PACE	0.00666798	0	0.005487452	0	9.813084092	0	0	2.326	0	6.23891031047829	0	6.87817442901869	0	7.51743885415927
KY-Bell	8102	Gen J M Gavin	PJM	0.018431858	0	0.006264212	0	14.701693142	0	0	2.6	0	40.3389418121562	0	44.4723603773545	0	48.6058044523449
NC-Davidson	8102	Gen J M Gavin	PJM	0.018431858	0	0.006264212	0	14.701693142	0	0	2.6	0	40.3389418121562	0	44.4723603773545	0	48.6058044523449
NC-Mecklenburg	8102	Gen J M Gavin	PJM	0.018431858	0	0.006264212	0	14.701693142	0	0	2.6	0	40.3389418121562	0	44.4723603773545	0	48.6058044523449
TN-Knox	8102	Gen J M Gavin	PJM	0.018431858	0	0.006264212	0	14.701693142	0	0	2.6	0	40.3389418121562	0	44.4723603773545	0	48.6058044523449
WI-Waukesha	8102	Gen J M Gavin	PJM	0.018431858	0	0.006264212	0	14.701693142	0	0	2.6	0	40.3389418121562	0	44.4723603773545	0	48.6058044523449
WV-Berkeley	8102	Gen J M Gavin	PJM	0.018431858	0	0.006264212	0	14.701693142	0	0	2.6	0	40.3389418121562	0	44.4723603773545	0	48.6058044523449
NC-Davidson	8222	Coyote	MISO	0.013752533	0	0.006463763	0	3.209506036	0	0	0.45	0	12.0915016626667	0	13.3304545477299	0	14.5694095994669
NC-Mecklenburg	8222	Coyote	MISO	0.013752533	0	0.006463763	0	3.209506036	0	0	0.45	0	12.0915016626667	0	13.3304545477299	0	14.5694095994669
WI-Waukesha	8222	Coyote	MISO	0.013752533	0	0.006463763	0	3.209506036	0	0	0.45	0	12.0915016626667	0	13.3304545477299	0	14.5694095994669
NC-Mecklenburg	8223	Springerville Generating Station	TEPC	0.00431082592762487	0.00136557707237513	0.00320899295107034	0.00101654004892966	5.83241017148828	1.84758228251172	0.4248	1.341	1.22658512066392	3.87205896141788	1.35226617436129	4.26880635550491	1.47794731710165	4.66555403068107
NC-Davidson	10143	Colver Power Project	PJM	0.002475601	0	0.00059138	0	0.986547682	0	0	0.118	0	4.31572214366875	0	4.75792912120428	0	5.20013641089775
NC-Mecklenburg	10143	Colver Power Project	PJM	0.002475601	0	0.00059138	0	0.986547682	0	0	0.118	0	4.31572214366875	0	4.75792912120428	0	5.20013641089775
NC-Davidson	10151	Grant Town Power Plant	PJM	0.001949312	0	0.000935557	0	0.798740307	0	0	0.0957	0	4.48083748371658	0	4.93996231054172	0	5.39908735727951
NC-Mecklenburg	10151	Grant Town Power Plant	PJM	0.001949312	0	0.000935557	0	0.798740307	0	0	0.0957	0	4.48083748371658	0	4.93996231054172	0	5.39908735727951
NC-Davidson	10603	Ebensburg Power Company	PJM	0.00121724	0	0.000150862	0	0.434639725	0	0	0.0576	0	2.7634418412076	0	3.04659578659833	0	3.32974995290241
NC-Mecklenburg	10603	Ebensburg Power Company	PJM	0.00121724	0	0.000150862	0	0.434639725	0	0	0.0576	0	2.7634418412076	0	3.04659578659833	0	3.32974995290241
NC-Mecklenburg	10678	AES Warrior Run	PJM	0	0.000646734	0	0.000256872	0	0.857150516	0.229	0	1.1769317675137	0	1.29752493037542	0	1.41811814148173	0
NC-Mecklenburg	54634	St. Nicholas Cogeneration Project	PJM	0.000987582	0	0.000309681	0	1.243314422	0	0	0.0992	0	2.30532836327495	0	2.54154208352811	0	2.77775599187092
NC-Davidson	55076	Red Hills Generation Facility	TVA	0.002503957	0	0.001722106	0	3.451868425	0	0	0.5137	0	4.00257373243722	0	4.41269331825677	0	4.82281302758473
NC-Mecklenburg	55076	Red Hills Generation Facility	TVA	0.002503957	0	0.001722106	0	3.451868425	0	0	0.5137	0	4.00257373243722	0	4.41269331825677	0	4.82281302758473
IL-Rock Island	55856	Prairie State Generating Station	MISO	0.009280418	0	0.003923825	0	12.434139875	0	0	1.766	0	20.3672679614832	0	22.4541981390244	0	24.5411324935306
KY-Bell	55856	Prairie State Generating Station	MISO	0.009280418	0	0.003923825	0	12.434139875	0	0	1.766	0	20.3672679614832	0	22.4541981390244	0	24.5411324935306
NC-Davidson	55856	Prairie State Generating Station	MISO	0.009280418	0	0.003923825	0	12.434139875	0	0	1.766	0	20.3672679614832	0	22.4541981390244	0	24.5411324935306
NC-Mecklenburg	55856	Prairie State Generating Station	MISO	0.009280418	0	0.003923825	0	12.434139875	0	0	1.766	0	20.3672679614832	0	22.4541981390244	0	24.5411324935306
TN-Knox	55856	Prairie State Generating Station	MISO	0.009280418	0	0.003923825	0	12.434139875	0	0	1.766	0	20.3672679614832	0	22.4541981390244	0	24.5411324935306
WI-Waukesha	55856	Prairie State Generating Station	MISO	0.009280418	0	0.003923825	0	12.434139875	0	0	1.766	0	20.3672679614832	0	22.4541981390244	0	24.5411324935306
NC-Davidson	56456	Plum Point Energy Station	MISO	0.00229502	0	0.001313674	0	3.69258412	0	0	0.72	0	4.18799609904296	0	4.61711576324224	0	5.04623573641647
NC-Mecklenburg	56456	Plum Point Energy Station	MISO	0.00229502	0	0.001313674	0	3.69258412	0	0	0.72	0	4.18799609904296	0	4.61711576324224	0	5.04623573641647
NC-Mecklenburg	56611	Sandy Creek Energy Station	ERCO	0.001697135	0	0.000752568	0	3.780874034	0	0	1.008	0	3.36994623183011	0	3.71524806976788	0	4.06055071356727
NC-Davidson	56671	Longview Power	PJM	0.001599664	0	0.001175691	0	3.827911177	0	0	0.8075	0	3.72732115106307	0	4.10923916778641	0	4.49115765317069
NC-Mecklenburg	56671	Longview Power	PJM	0.001599664	0	0.001175691	0	3.827911177	0	0	0.8075	0	3.72732115106307	0	4.10923916778641	0	4.49115765317069
